# Supplementary material for: Amyloid Fibrils of Pisum sativum L. Vicilin Inhibit Pathological Aggregation of Mammalian Proteins
Source: Int J Mol Sci. 2023 Aug 18;24(16):12932. doi: 10.3390/ijms241612932 (PMC10454621; doi:10.3390/ijms241612932)
Supplement: Supplementary file 1 [file ijms-24-12932-s001.zip]

Archive with 1 entries (1 files):
- ijms-2539575-supplementary.pdf
